# Supplementary material for: Drought-induced assembly of rhizosphere mycobiomes shows beneficial effects on plant growth
Source: mSystems. 2024 Jun 6;9(7):e00354-24. doi: 10.1128/msystems.00354-24 (PMC11264929; doi:10.1128/msystems.00354-24)
Supplement: Supplemental figures and tables — Fig. S1 to S11; Tables S1 and S3. [file msystems.00354-24-s0001.xlsx]

## Sheet: Table S2
Table S2: Taxonomy and sequences of the screened fungal strains.
No.	Strain name	Phylum	Class	Order	Family	Genus	ITS sequence (5'-3')
1	Talaromyces trachyspermus	Ascomycota	Eurotiomycetes	Eurotiales	Trichocomaceae	Talaromyces	GATATGCTTAAGTTCAGCGGGTAACTCCTACCTGATCCGAGGTCAACCGTAGAAAGAATAAGGGGTGACCAACGCCCACCAGTCCCTCCCGAGCGCGTGACAGAGCCCCATACGCTCGAGGACTAGGCGGGACGTCGCCGCTGCCTTTCGGGCAGGTCCCCGCCAAAGACAGGGGGACCACGCCCAACACACAAGCCGCGCTTGAGGGCAGAAATGACGCTCGGACAGGCATGCCCCCCGGAATGCCAGGGGGCGCAATGTGCGTTCAAAGATTCGATGATTCACGGAATTCTGCAATTCACATTACTTATCGCATTTCGCTGCGTTCTTCATCGATGCCGGAACCAAGAGATCCATTGTTGAAAGTTTTAACGATTATCGTGGGACTCAGACAGCCTC…
2	Cladosporium cladosporioides	Ascomycota	Dothideomycetes	Capnodiales	Cladosporiaceae	Cladosporium	GTGACCTGCGGAGGGATCATTACAAGTGACCCCGGTCTAACCACCGGGATGTTCATAACCCTTTGTTGTCCGACTCTGTTGCCTCCGGGGCGACCCTGCCTTCGGGCGGGGGCTCCGGGTGGACACTTCAAACTCTTGCGTAACTTTGCAGTCTGAGTAAACTTAATTAATAAATTAAAACTTTTAACAACGGATCTCTTGGTTCTGGCATCGATGAAGAACGCAGCGAAATGCGATAAGTAATGTGAATTGCAGAATTCAGTGAATCATCGAATCTTTGAACGCACATTGCGCCCCCTGGTATTCCGGGGGGCATGCCTGTTCGAGCGTCATTTCACCACTCAAGCCTCGCTTGGTATTGGGCATCGCGGTCCGCCGCGTGCCTCAAATCGACCGGCT…
3	Acremonium persicinum	Ascomycota	Sordariomycetes	Hypocreales	Bionectriaceae	Acremonium	TGATATGCTTAAGTTCAGCGGGTATTCCTACCTGATCTGAGGTCAACCAGAAAGAGTTGGGGGTTTTACGGCAGGCCGCACCGCTGTCCGCCTGCGAGGTGATTTACTACTACGCAGAGGAGCACACGGCGTGGTCGCCACTCTATTTCGGGGCCGGCCTCCCAGTGACGGGCGGCCGATCCCCAACACCGCTCCCAGCAAAAGCCGGGGGCGAGGGTTGAAATGACGCTCAGACAGGCATGCCCGCCAGAATACTAGCGGGCGCAATGTGCGTTCAAAGATTCGATGATTCACTGAATTCTGCAATTCGCATTACTTATCGCATTTCGCTGCGTTCTTCATCGATGCCAGAGCCAAGAGATCCGTTGTTGAAAGTTTTGACTTATTTGTATGTTTTAC…
4	Talaromyces funiculosus	Ascomycota	Eurotiomycetes	Eurotiales	Trichocomaceae	Talaromyces	GAACTCCCACCGGATCCGAGGTCAACCATAATGGAAAAAGTGGTGGTGACCAACCCCCGCAGGTCCTTCCCGAGCGAGTGACAGAGCCCCATACGCTCGAGGACCAGACGGACGTCGCCGCTGCCTTTCGGGCAGGTCCCCGGGGGGACCACACCCAACACACAAGCCGTGCTTGAGGGCAGAAATGACGCTCGGACAGGCATGCCCCCCGGAATGCCAGGGGGCGCAATGTGCGTTCAAAGATTCGATGATTCACGGAATTCTGCAATTCACATTACTTATCGCATTTCGCTGCGTTCTTCATCGATGCCGGAACCAAGAGATCCATTGTTGAAAGTTTTGACAATTTTCATAGTACTCAGACAGCCCTTCTTCATCAGGGTTCACGAAGCGCTTCGG…
5	Talaromyces sp.	Ascomycota	Eurotiomycetes	Eurotiales	Trichocomaceae	Talaromyces	CTGCGGAAGGATCATTACCGAGTGCGGGCCCGCTCTGGGCCCAACCTCCCACCCGTGTCTCTTGCGTACTTTGTTGCTTTGGCGGGCCCACTGGGTCACTCCGGTCGCCGGGGAGCGCTATGCTCCCGGGCCCGTGCCCGCCAGAGCGCCCCTGTGAACCCTGATGAAGAGAGGCTGTCTGAGTCCCACGATAATCGTTAAAACTTTCAACAATGGATCTCTTGGTTCCGGCATCGATGAAGAACGCAGCGAAATGCGATAAGTAATGTGAATTGCAGAATTCCGTGAATCATCGAATCTTTGAACGCACATTGCGCCCCCTGGCATTCCGGGGGGCATGCCTGTCCGAGCGTCATTTCTGCCCTCAAGCGCGGCTTGTGTGTTGGGCGTGGTCCCCCT…
6	Clonostachys epichloe	Ascomycota	Sordariomycetes	Hypocreales	Bionectriaceae	Clonostachys	TGCGGAGGGATCATTACCGAGTTTACAACTCCCAAACCCATGTGAACATACCTATCGTTGCTTCGGCGGATCGCCCCGGGCGCCTTGCGTGCCCCGGATCCAGGCGGCCGCCGGGGGACCTTAACTCTTGTTTCTACTGAGAATCTTCTGAGTCGTTTTTACAAATAAATAAAAACTTTCAACAACGGATCTCTTGGTTCTGGCATCGATGAAGAACGCAGCGAAATGCGAAAAGTAATGTGAATTGCAGAATTCAGTGAATCATCGAATCTTTGAACGCACATTGCGCCCGCCAGTATTCTGGCGGGCATGCCTGTCTGAGCGTCATTTCAACCCTCACGCCCCTAGGGCGTGGTGTTGGGGATCGGCCAGCGCCCGCGAGGGACGGCCGGCCCCTAA…
7	Mortierella alpina	Mucoromycota	Mucoromycetes	Mucorales	Mortierellaceae	Mortierella	ATATGCTTAAGTTCAGCGGGTAGTCTTACTTGATTTGAGATCGAGTTTACAAAGTCGGCCGAAGCCGTCTTTGTGAATCCTGCATCAGTCAGCACAAGAACTAATCTCCTTTATGTTAGCTGCAGCAAAGGTAATAATCTGTTTTTTAGGCAGACTAAATAGATATGCTTATAGCTCAGAGAAAAGTCCAGCTGCACCTGCATTTCAAGTAACCCGCCACTTTTCGGTGAGGAAAAGCGTTGGGATCACTCAAGTCCAACTCCCATTTCAAAAAAGATATGGAAGTTGAGGTGTTTACTGATACTCAAACAAGCATGCTCTCCGGAATACCAGAGAGCGCAATATGCGTTCAAAGATTCGATGATTCACTGAATTCTGCAATTCACATTACGTATCGCA…
8	Chaetomium sp.DR413	Ascomycota	Sordariomycetes	Sordariales	Chaetomiaceae	Chaetomium	CCGTTAGGGTGACCTGCGGAGGGATCATTACAGAGTTGCAAAACTCCCTAAACCATTGTGAACGTTACCTTCAAACCGTTGCTTCGGCGGGCGGCCCGGGTCCGCCCGGTGCCCCCTGGCCCCCTAGCGGGGCGCCCGCCGGAGGAAAACCCAACTCTTGATTATTATGGCCTCTCTGAGTCTTCTGTACTGAATAAGTCAAAACTTTCAACAACGGATCTCTTGGTTCTGGCATCGATGAAGAACGCAGCGAAATGCGATAAGTAATGTGAATTGCAGAATTCAGTGAATCATCGAATCTTTGAACGCACATTGCGCCCGCCAGTATTCTGGCGGGCATGCCTGTTCGAGCGTCATTTCAACCATCAAGCCCCAGGCTTGTGTTGGGGACCTGCGGCT…
9	Cladosporium anthropophilum	Ascomycota	Dothideomycetes	Capnodiales	Cladosporiaceae	Cladosporium	GGAGGGATCATTACAAGTGACCCCGGTCTAACCACCGGGATGTTCATAACCCTTTGTTGTCCGACTCTGTTGCCTCCGGGGCGACCCTGCCTTCGGGCGGGGGCTCCGGGTGGACACTTCAAACTCTTGCGTAACTTTGCAGTCTGAGTAAACTTAATTAATAAATTAAAACTTTTAACAACGGATCTCTTGGTTCTGGCATCGATGAAGAACGCAGCGAAATGCGATAAGTAATGTGAATTGCAGAATTCAGTGAATCATCGAATCTTTGAACGCACATTGCGCCCCCTGGTATTCCGGGGGGCATGCCTGTTCGAGCGTCATTTCACCACTCAAGCCTCGCTTGGTATTGGGCATCGCGGTCCGCCGCGTGCCTCAAATCGACCGGCTGGGTCTTCT…
10	Emericellopsis sp.	Ascomycota	Sordariomycetes	Hypocreales	Bionectriaceae	Emericellopsis	GGAGGGATCATTACTGAGTTTACAAACTCCCAAACCCCTGTGAACATACCTATGTTGCTTCGGCGGGCCGTCCCGCGGCGCGCCCACGTGGCGTGACCCGGACCCAGGCGCCCGCCGGGGACCCAAACTCTTGTCTTCCAGTGTCTCCTCTGAGTGGCATAAGCAAAAATAGAAAAAAACTTTCAGCAACGGATCTCTTGGTTCTGGCATCGATGAAGAACGCAGCGAAATGCGATAAGTAATGTGAATTGCAGAATTCAGTGAATCATCGAATCTTTGAACGCACATTGCGCCCGCCAGTATTCTGGCGGGCATGCCTGTCTGAGCGTCATTTCAACCCTCAGCCCCCGTCCGCGGGGCGCTGGCGTTGGGGATCGGCCGTCCTTCGCGGCGGCCGGC…
11	Acremonium persicinum	Ascomycota	Sordariomycetes	Hypocreales	Bionectriaceae	Acremonium	CGTAGGGTGAACCTGCGGAGGGATCATTACTGAGTCTAACAAACTCCCAAACCCCTGTGAACATACCTACTGTTGCTTCGGCGGGACTGCCCCGGGCGCCTTCGCGGTGCCCCGGAACCAGGCGCCCGCCGGGGACATCAAACTCTTGATTGTTATAGTGGCATTCTCTGAGTAAAACATACAAATAAGTCAAAACTTTCAACAACGGATCTCTTGGCTCTGGCATCGATGAAGAACGCAGCGAAATGCGATAAGTAATGCGAATTGCAGAATTCAGTGAATCATCGAATCTTTGAACGCACATTGCGCCCGCTAGTATTCTGGCGGGCATGCCTGTCTGAGCGTCATTTCAACCCTCGCCCCCGGCTTTTGCTGGGAGCGGTGTTGGGGATCGGCCGC…
12	Talaromyces sp.	Ascomycota	Eurotiomycetes	Eurotiales	Trichocomaceae	Talaromyces	CCCGACTTATGATATGCTTAAGTTCAGCGGGTAACTCCTACCTGATCCGAGGTCAACCATAATGGAAAATGTGGTGGTGACCAACCCCCGCAGGTCCTTCCCGAGCGAGTGACAGAGCCCCATACGCTCGAGGACCAGACGGACGTCGCCGCTGCCTTTCGGGCAGGTCCCCGGGGGGACCACACCCAACACACAAGCCGTGCTTGAGGGCAGAAATGACGCTCGGACAGGCATGCCCCCCGGAATGCCAGGGGGCGCAATGTGCGTTCAAAGATTCGATGATTCACGGAATTCTGCAATTCACATTACTTATCGCATTTCGCTGCGTTCTTCATCGATGCCGGAACCAAGAGATCCATTGTTGAAAGTTTTGACAATTTTCATAGTACTCAGACAGCC…
13	Trametes hirsuta	Basidiomycota	Agaricomycetes	Polyporales	Polyporaceae	Trametes	GATATGCTTAAGTTCAGCGGGTAGTCCTACCTGATTTGAGGTCAGATGTTGAAAGATTGTCCTAATGGACGGTTAGAAGCTTGCCAAAACGCTTCACGGTCACAGCGTAGACAATTATCACACTGAGAGCCGATCCGCACGGAATCAAGCTAATGCATTCAAGAGGAGCCGACCGCTAGGGCCAGCAAGCCTCCAAATCCAAGCCCATAGATCACAAGGACTTATGGGTTGAGAATTTCATGACACTCAAACAGGCATGCTCCTCGGAATACCAAGGAGCGCAAGGTGCGTTCAAAGATTCGATGATTCACTGAATTCTGCAATTCACATTACTTATCGCATTTCGCTGCGTTCTTCATCGATGCGAGAGCCAAGAGATCCGTTGCTGAAAGTTGTATT…
14	Talaromyces trachyspermus	Ascomycota	Eurotiomycetes	Eurotiales	Trichocomaceae	Talaromyces	CTGCGGAAGGATCATTACCGAGTGCGGGCCCGCTCTGGGCCCAACCTCCCACCCGTGTCTCTTGCGTACTTTGTTGCTTTGGCGGGCCCACTGGGTCACTCCGGTCGCCGGGGAGCGCTATGCTCCCGGGCCCGTGCCCGCCAGAGCGCCCCTGTGAACCCTGATGAAGAGAGGCTGTCTGAGTCCCACGATAATCGTTAAAACTTTCAACAATGGATCTCTTGGTTCCGGCATCGATGAAGAACGCAGCGAAATGCGATAAGTAATGTGAATTGCAGAATTCCGTGAATCATCGAATCTTTGAACGCACATTGCGCCCCCTGGCATTCCGGGGGGCATGCCTGTCCGAGCGTCATTTCTGCCCTCAAGCGCGGCTTGTGTGTTGGGCGTGGTCCCCCT…
15	Phaeosphaeriopsis sp.	Ascomycota	Dothideomycetes	Pleosporales	Phaeosphaeriaceae	Phaeosphaeriopsis	ATATGCTTAAGTTCAGCGGGTATCCCTACCTGATCCGAGGTCAAAAGTGAGAAAGAGGCTTTGTGGATGCCACTGTTTAGGGACTAAGACGCAAAATGTGCTGCGCTTACTGCCAAAAACACTGGCTGCCAATTACTTTAAGGCGAGTCTACCCGCTAAAGAGGTAGACAAGACGCCCAACACCAAGCAAAGCTTGAGGGTACAAATGACGCTCGAACAGGCATGCCCCATGGAATACCAAGGGGCGCAATGTGCGTTCAAAGATTCGATGATTCACTGAATTCTGCAATTCACACTACTTATCGCATTTCGCTGCGTTCTTCATCGATGCCAGAACCAAGAGATCCGTTGTTGAAAGTTGTAATTATTAAATATAATTCAGACGCTGATTGAAGATTA…
16	Talaromyces sp.	Ascomycota	Eurotiomycetes	Eurotiales	Trichocomaceae	Talaromyces	TATGCTTAAGTTCAGCGGGTAACTCCTACCTGATCCGAGGTCAACCGTAGAAAGAATAAGGGGTGACCAACGCCCACCAGTCCCTCCCGAGCGCGTGACAGAGCCCCATACGCTCGAGGACTAGGCGGGACGTCGCCGCTGCCTTTCGGGCAGGTCCCCGCCAAAGACAGGGGGACCACGCCCAACACACAAGCCGCGCTTGAGGGCAGAAATGACGCTCGGACAGGCATGCCCCCCGGAATGCCAGGGGGCGCAATGTGCGTTCAAAGATTCGATGATTCACGGAATTCTGCAATTCACATTACTTATCGCATTTCGCTGCGTTCTTCATCGATGCCGGAACCAAGAGATCCATTGTTGAAAGTTTTAACGATTATCGTGGGACTCAGACAGCCTCTC…

## Sheet: Table S4
Table S4: Taxonomy of drought-responsive OTUs in bulk soil and rhizosphere.
							Deleption (DS vs Control)				Enrichment (DS vs Control)
OTU	Phylum	Class	Order	Family	Genus	Ecotype	BS-DS1	BS-DS2	RS-DS1	RS-DS2	BS-DS1	BS-DS2	RS-DS1	RS-DS2
OTU501	Basidiomycota	Agaricomycetes	Agaricales	Psathyrellaceae	Coprinopsis	Opportunist	/	/	/	/	/	Enrichment	/	/
OTU399	Basidiomycota	Agaricomycetes	Agaricales	Bolbitiaceae	Conocybe	Opportunist	/	/	/	/	Enrichment	/	/	/
OTU489	Ascomycota	Sordariomycetes	Microascales	Microascaceae	Unidentified	Generalist	/	/	/	/	Enrichment	/	Enrichment	/
OTU131	Ascomycota	Sordariomycetes	Hypocreales	Clavicipitaceae	Unidentified	Opportunist	/	/	/	/	/	/	/	/
OTU58	Ascomycota	Sordariomycetes	Sordariales	Chaetomiaceae	Unidentified	Opportunist	/	/	/	/	/	/	/	Enrichment
OTU523	Mortierellomycota	Mortierellomycetes	Mortierellales	Mortierellaceae	Mortierella	Opportunist	/	/	/	/	/	/	/	/
OTU401	Unidentified	Unidentified	Unidentified	Unidentified	Unidentified	Opportunist	/	/	/	/	/	/	Enrichment	/
OTU632	Ascomycota	Dothideomycetes	Pleosporales	Unidentified	Unidentified	Specialist	/	/	/	/	/	/	/	Enrichment
OTU586	Ascomycota	Dothideomycetes	Pleosporales	Leptosphaeriaceae	Unidentified	Generalist	/	/	/	/	/	Enrichment	/	/
OTU404	Ascomycota	Eurotiomycetes	Chaetothyriales	Cyphellophoraceae	Cyphellophora	Opportunist	/	/	/	/	/	/	Enrichment	/
OTU612	Chytridiomycota	Unidentified	Unidentified	Unidentified	Unidentified	Specialist	/	/	/	/	Enrichment	/	/	/
OTU265	Olpidiomycota	Olpidiomycetes	Olpidiales	Olpidiaceae	Olpidium	Opportunist	/	/	/	Deleption	/	/	Enrichment	/
OTU517	Ascomycota	Sordariomycetes	Hypocreales	Hypocreales_fam_Incertae_sedis	Sarocladium	Generalist	/	/	/	/	/	/	/	Enrichment
OTU207	Mortierellomycota	Mortierellomycetes	Mortierellales	Mortierellaceae	Mortierella	Specialist	/	/	/	/	/	/	/	Enrichment
OTU450	Unidentified	Unidentified	Unidentified	Unidentified	Unidentified	Generalist	/	/	/	/	/	/	Enrichment	/
OTU561	Chytridiomycota	Spizellomycetes	Spizellomycetales	Unidentified	Unidentified	Specialist	/	/	/	/	/	/	Enrichment	Enrichment
OTU273	Ascomycota	Dothideomycetes	Pleosporales	Pleosporaceae	Alternaria	Opportunist	/	/	/	/	/	/	/	/
OTU397	Chytridiomycota	Spizellomycetes	Spizellomycetales	Spizellomycetaceae	Spizellomyces	Specialist	/	/	/	/	/	Enrichment	/	/
OTU283	Chytridiomycota	Spizellomycetes	Spizellomycetales	Unidentified	Unidentified	Opportunist	/	/	/	/	/	/	Enrichment	/
OTU393	Basidiomycota	Agaricomycetes	Agaricales	Bolbitiaceae	Unidentified	Specialist	/	/	/	/	Enrichment	/	/	/
OTU302	Ascomycota	Sordariomycetes	Hypocreales	Nectriaceae	Unidentified	Generalist	/	/	/	/	/	Enrichment	/	/
OTU289	Ascomycota	Orbiliomycetes	Orbiliales	Unidentified	Unidentified	Specialist	/	/	/	/	/	/	Enrichment	/
OTU472	Ascomycota	Sordariomycetes	Hypocreales	Bionectriaceae	Unidentified	Generalist	/	/	/	/	Enrichment	Enrichment	/	Enrichment
OTU77	Chytridiomycota	Spizellomycetes	Spizellomycetales	Unidentified	Unidentified	Opportunist	/	/	/	/	Enrichment	/	Enrichment	Enrichment
OTU511	Basidiomycota	Agaricomycetes	Agaricales	Bolbitiaceae	Conocybe	Specialist	/	/	/	/	/	Enrichment	/	/
OTU279	Ascomycota	Sordariomycetes	Hypocreales	Hypocreales_fam_Incertae_sedis	Sarocladium	Generalist	/	/	/	/	Enrichment	Enrichment	/	/
OTU86	Ascomycota	Sordariomycetes	Sordariales	Chaetomiaceae	Unidentified	Opportunist	/	/	/	/	/	/	/	Enrichment
OTU674	Basidiomycota	Agaricomycetes	Cantharellales	Ceratobasidiaceae	Unidentified	Opportunist	/	/	/	/	/	/	Enrichment	/
OTU522	Basidiomycota	Agaricomycetes	Agaricales	Psathyrellaceae	Coprinopsis	Opportunist	/	/	/	/	/	/	/	/
OTU326	Ascomycota	Pezizomycetes	Pezizales	Pyronemataceae	Unidentified	Opportunist	/	/	/	/	/	/	/	Enrichment
OTU378	Ascomycota	Sordariomycetes	Sordariales	Chaetomiaceae	Unidentified	Generalist	/	/	/	/	Enrichment	Enrichment	/	/
OTU367	Mucoromycota	Mucoromycetes	Mucorales	Mucoraceae	Actinomucor	Opportunist	/	/	/	/	/	/	Enrichment	/
OTU551	Ascomycota	Leotiomycetes	Thelebolales	Pseudeurotiaceae	Unidentified	Generalist	/	/	/	/	Enrichment	/	/	/
OTU680	Ascomycota	Leotiomycetes	Helotiales	Unidentified	Unidentified	Opportunist	/	/	/	/	/	/	Enrichment	/
OTU166	Ascomycota	Orbiliomycetes	Orbiliales	Orbiliaceae	Arthrobotrys	Generalist	/	/	/	/	/	Enrichment	/	/
OTU293	Chytridiomycota	Spizellomycetes	Spizellomycetales	Unidentified	Unidentified	Opportunist	/	/	/	/	/	/	Enrichment	Enrichment
OTU379	Ascomycota	Leotiomycetes	Thelebolales	Pseudeurotiaceae	Unidentified	Opportunist	/	/	/	/	Enrichment	Enrichment	/	Enrichment
OTU272	Ascomycota	Sordariomycetes	Sordariales	Chaetomiaceae	Unidentified	Opportunist	/	/	/	/	/	/	/	/
OTU349	Ascomycota	Sordariomycetes	Hypocreales	Clavicipitaceae	Metarhizium	Opportunist	/	/	/	/	/	/	/	Enrichment
OTU439	Chytridiomycota	Unidentified	Unidentified	Unidentified	Unidentified	Opportunist	/	/	/	/	Enrichment	/	/	/
OTU51	Ascomycota	Sordariomycetes	Hypocreales	Unidentified	Unidentified	Opportunist	/	/	/	/	/	/	/	Enrichment
OTU151	Ascomycota	Leotiomycetes	Thelebolales	Pseudeurotiaceae	Unidentified	Generalist	/	/	/	/	/	Enrichment	/	/
OTU552	Mucoromycota	Mucoromycetes	Mucorales	Mucoraceae	Actinomucor	Opportunist	/	/	/	/	/	/	Enrichment	/
OTU383	Mortierellomycota	Mortierellomycetes	Mortierellales	Mortierellaceae	Mortierella	Opportunist	/	/	/	/	/	/	/	Enrichment
OTU210	Ascomycota	Sordariomycetes	Hypocreales	Nectriaceae	Fusarium	Opportunist	/	/	/	/	/	/	/	Enrichment
OTU121	Ascomycota	Sordariomycetes	Xylariales	Diatrypaceae	Unidentified	Opportunist	/	/	/	/	/	Enrichment	/	/
OTU580	Basidiomycota	Agaricomycetes	Agaricales	Bolbitiaceae	Unidentified	Specialist	/	/	/	/	/	/	/	/
OTU516	Ascomycota	Sordariomycetes	Hypocreales	Unidentified	Unidentified	Opportunist	/	/	/	/	/	Enrichment	/	/
OTU423	Ascomycota	Leotiomycetes	Thelebolales	Pseudeurotiaceae	Unidentified	Opportunist	/	/	/	/	Enrichment	Enrichment	/	/
OTU663	Mortierellomycota	Mortierellomycetes	Mortierellales	Mortierellaceae	Mortierella	Opportunist	/	/	/	/	/	Enrichment	/	/
OTU218	Basidiomycota	Agaricomycetes	Agaricales	Bolbitiaceae	Conocybe	Specialist	/	/	/	/	/	Enrichment	/	/
OTU371	Chytridiomycota	Spizellomycetes	Spizellomycetales	Spizellomycetaceae	Spizellomyces	Generalist	/	/	/	/	/	/	Enrichment	/
OTU485	Ascomycota	Sordariomycetes	Hypocreales	Nectriaceae	Unidentified	Generalist	/	/	/	/	/	/	Enrichment	/
OTU368	Chytridiomycota	Rhizophlyctidomycetes	Rhizophlyctidales	Rhizophlyctidaceae	Rhizophlyctis	Specialist	/	/	/	/	/	/	/	Enrichment
OTU484	Ascomycota	Eurotiomycetes	Chaetothyriales	Cyphellophoraceae	Cyphellophora	Opportunist	/	/	/	/	/	/	Enrichment	/
OTU681	Chytridiomycota	Unidentified	Unidentified	Unidentified	Unidentified	Opportunist	/	/	/	/	/	/	Enrichment	/
OTU222	Ascomycota	Sordariomycetes	Sordariales	Unidentified	Unidentified	Opportunist	/	/	/	/	Enrichment	/	/	/
OTU116	Chytridiomycota	Spizellomycetes	Spizellomycetales	Unidentified	Unidentified	Opportunist	/	/	/	/	/	/	Enrichment	/
OTU553	Ascomycota	Dothideomycetes	Pleosporales	Leptosphaeriaceae	Unidentified	Generalist	/	/	/	/	/	/	/	Enrichment
OTU716	Ascomycota	Dothideomycetes	Pleosporales	Pleosporaceae	Alternaria	Generalist	/	/	/	/	/	Enrichment	/	/
OTU392	Ascomycota	Sordariomycetes	Hypocreales	Bionectriaceae	Geosmithia	Opportunist	/	/	/	/	/	/	Enrichment	/
OTU29	Chytridiomycota	Spizellomycetes	Spizellomycetales	Unidentified	Unidentified	Specialist	/	/	/	/	Enrichment	/	Enrichment	/
OTU400	Ascomycota	Sordariomycetes	Hypocreales	Clavicipitaceae	Metarhizium	Opportunist	/	/	/	/	/	Enrichment	/	/
OTU42	Ascomycota	Dothideomycetes	Pleosporales	Unidentified	Unidentified	Opportunist	/	/	/	/	/	Enrichment	/	/
OTU11	Basidiomycota	Agaricomycetes	Agaricales	Nidulariaceae	Cyathus	Opportunist	/	/	/	/	/	/	/	/
OTU282	Ascomycota	Sordariomycetes	Hypocreales	Unidentified	Unidentified	Opportunist	/	/	/	/	/	/	/	Enrichment
OTU257	Ascomycota	Dothideomycetes	Pleosporales	Cucurbitariaceae	Pyrenochaetopsis	Generalist	/	/	/	/	/	Enrichment	/	/
OTU688	Ascomycota	Sordariomycetes	Hypocreales	Hypocreales_fam_Incertae_sedis	Sarocladium	Opportunist	/	/	/	/	/	/	/	Enrichment
OTU374	Unidentified	Unidentified	Unidentified	Unidentified	Unidentified	Opportunist	/	/	/	/	/	/	Enrichment	/
OTU135	Ascomycota	Sordariomycetes	Hypocreales	Unidentified	Unidentified	Specialist	/	/	/	/	/	/	/	Enrichment
OTU363	Kickxellomycota	Kickxellomycetes	Kickxellales	Kickxellaceae	Ramicandelaber	Opportunist	/	/	/	/	/	Enrichment	/	/
OTU656	Chytridiomycota	Rhizophlyctidomycetes	Rhizophlyctidales	Rhizophlyctidaceae	Rhizophlyctis	Specialist	/	/	/	/	/	/	/	Enrichment
OTU228	Ascomycota	Sordariomycetes	Hypocreales	Unidentified	Unidentified	Opportunist	/	/	/	/	/	/	/	Enrichment
OTU153	Ascomycota	Dothideomycetes	Pleosporales	Pleosporaceae	Curvularia	Opportunist	/	/	/	/	/	/	/	/
OTU617	Ascomycota	Sordariomycetes	Unidentified	Unidentified	Unidentified	Specialist	/	/	/	/	/	/	Enrichment	/
OTU106	Ascomycota	Eurotiomycetes	Chaetothyriales	Cyphellophoraceae	Cyphellophora	Specialist	/	/	/	/	Enrichment	/	/	/
OTU197	Ascomycota	Leotiomycetes	Thelebolales	Pseudeurotiaceae	Unidentified	Generalist	/	/	/	/	/	/	/	Enrichment
OTU284	Ascomycota	Dothideomycetes	Pleosporales	Unidentified	Unidentified	Opportunist	/	/	/	/	Enrichment	/	/	/
OTU212	Ascomycota	Sordariomycetes	Hypocreales	Unidentified	Unidentified	Opportunist	/	/	/	/	Enrichment	Enrichment	/	Enrichment
OTU402	Ascomycota	Sordariomycetes	Hypocreales	Hypocreales_fam_Incertae_sedis	Sarocladium	Opportunist	/	/	/	/	/	/	/	Enrichment
OTU693	Ascomycota	Sordariomycetes	Hypocreales	Nectriaceae	Unidentified	Opportunist	/	Deleption	/	/	/	/	Enrichment	Enrichment
OTU685	Unidentified	Unidentified	Unidentified	Unidentified	Unidentified	Opportunist	/	/	/	/	/	/	Enrichment	/
OTU167	Glomeromycota	Glomeromycetes	Glomerales	Glomeraceae	Unidentified	Opportunist	/	/	/	/	/	Enrichment	/	/
OTU164	Ascomycota	Sordariomycetes	Sordariales	Chaetomiaceae	Unidentified	Generalist	/	/	/	/	/	/	Enrichment	Enrichment
OTU188	Glomeromycota	Glomeromycetes	Glomerales	Claroideoglomeraceae	Claroideoglomus	Opportunist	/	/	/	/	Enrichment	/	/	/
OTU18	Ascomycota	Sordariomycetes	Magnaporthales	Magnaporthaceae	Gaeumannomyces	Opportunist	/	/	/	/	/	Enrichment	/	/
OTU560	Ascomycota	Dothideomycetes	Capnodiales	Cladosporiaceae	Cladosporium	Generalist	/	/	/	/	/	/	Enrichment	Enrichment
OTU22	Ascomycota	Sordariomycetes	Sordariales	Chaetomiaceae	Unidentified	Generalist	/	/	/	/	/	/	/	/
OTU6	Ascomycota	Sordariomycetes	Hypocreales	Nectriaceae	Unidentified	Opportunist	/	/	/	/	/	Enrichment	/	/
OTU470	Mortierellomycota	Mortierellomycetes	Mortierellales	Mortierellaceae	Mortierella	Opportunist	/	/	/	/	/	/	Enrichment	Enrichment
OTU455	Ascomycota	Sordariomycetes	Sordariales	Chaetomiaceae	Unidentified	Opportunist	/	/	/	/	Enrichment	/	/	/
OTU4	Unidentified	Unidentified	Unidentified	Unidentified	Unidentified	Opportunist	/	/	/	/	/	/	Enrichment	/
OTU611	Ascomycota	Sordariomycetes	Hypocreales	Unidentified	Unidentified	Generalist	/	/	/	/	/	Enrichment	/	Enrichment
OTU456	Ascomycota	Sordariomycetes	Sordariales	Chaetomiaceae	Unidentified	Opportunist	/	/	/	/	/	Enrichment	/	/
OTU97	Ascomycota	Sordariomycetes	Hypocreales	Clavicipitaceae	Unidentified	Opportunist	/	/	/	/	/	/	Enrichment	Enrichment
OTU62	Ascomycota	Eurotiomycetes	Chaetothyriales	Unidentified	Unidentified	Opportunist	/	/	/	/	Enrichment	/	/	/
OTU591	Ascomycota	Saccharomycetes	Saccharomycetales	Saccharomycetaceae	Saccharomyces	Opportunist	/	/	/	/	Enrichment	/	/	/
OTU324	Ascomycota	Sordariomycetes	Hypocreales	Nectriaceae	Unidentified	Generalist	/	/	/	/	/	/	/	/
OTU722	Basidiomycota	Unidentified	Unidentified	Unidentified	Unidentified	Generalist	/	/	/	/	Enrichment	/	Enrichment	Enrichment
OTU482	Ascomycota	Sordariomycetes	Hypocreales	Nectriaceae	Unidentified	Opportunist	/	/	/	/	/	Enrichment	/	/
OTU365	Ascomycota	Sordariomycetes	Xylariales	Unidentified	Unidentified	Opportunist	/	/	/	/	/	/	Enrichment	/
OTU33	Chytridiomycota	Spizellomycetes	Spizellomycetales	Unidentified	Unidentified	Generalist	/	/	/	/	/	/	Enrichment	Enrichment
OTU700	Ascomycota	Sordariomycetes	Hypocreales	Bionectriaceae	Clonostachys	Generalist	/	/	/	Deleption	/	/	/	/
OTU143	Aphelidiomycota	Aphelidiomycetes	GS16	Unidentified	Unidentified	Generalist	/	Deleption	/	/	/	/	/	/
OTU316	Ascomycota	Leotiomycetes	Helotiales	Unidentified	Unidentified	Opportunist	/	/	/	Deleption	/	/	/	/
OTU548	Chytridiomycota	Spizellomycetes	Spizellomycetales	Unidentified	Unidentified	Opportunist	/	Deleption	/	/	/	/	/	/
OTU343	Ascomycota	Sordariomycetes	Sordariales	Chaetomiaceae	Unidentified	Opportunist	/	/	/	Deleption	/	/	/	/
OTU194	Unidentified	Unidentified	Unidentified	Unidentified	Unidentified	Opportunist	Deleption	Deleption	/	Deleption	/	/	/	/
OTU318	Chytridiomycota	Rhizophlyctidomycetes	Rhizophlyctidales	Rhizophlyctidaceae	Rhizophlyctis	Specialist	/	/	Deleption	Deleption	/	/	/	/
OTU550	Basidiomycota	Agaricomycetes	Agaricales	Bolbitiaceae	Conocybe	Specialist	/	/	Deleption	Deleption	/	/	/	/
OTU430	Basidiomycota	Agaricomycetes	Agaricales	Bolbitiaceae	Conocybe	Opportunist	/	/	/	Deleption	/	/	/	/
OTU457	Ascomycota	Sordariomycetes	Hypocreales	Nectriaceae	Unidentified	Generalist	Deleption	/	/	/	/	/	/	/
OTU54	Basidiomycota	Agaricomycetes	Agaricales	Bolbitiaceae	Conocybe	Specialist	/	/	Deleption	Deleption	/	/	/	/
OTU268	Ascomycota	Sordariomycetes	Hypocreales	Bionectriaceae	Hydropisphaera	Opportunist	/	/	Deleption	Deleption	/	/	/	/
OTU622	Ascomycota	Sordariomycetes	Xylariales	Microdochiaceae	Microdochium	Generalist	/	/	/	Deleption	/	/	/	/
OTU473	Ascomycota	Sordariomycetes	Hypocreales	Unidentified	Unidentified	Opportunist	/	/	Deleption	Deleption	/	/	/	/
OTU173	Ascomycota	Sordariomycetes	Sordariales	Unidentified	Unidentified	Opportunist	/	/	Deleption	Deleption	/	/	/	/
OTU209	Ascomycota	Leotiomycetes	Thelebolales	Pseudeurotiaceae	Unidentified	Specialist	Deleption	Deleption	/	/	/	/	/	/
OTU620	Basidiomycota	Microbotryomycetes	Sporidiobolales	Sporidiobolaceae	Rhodotorula	Opportunist	/	/	/	Deleption	/	/	/	/
OTU246	Glomeromycota	Glomeromycetes	Diversisporales	Diversisporaceae	Unidentified	Opportunist	/	/	Deleption	Deleption	/	/	/	/
OTU709	Ascomycota	Dothideomycetes	Pleosporales	Pleosporaceae	Bipolaris	Generalist	/	/	Deleption	Deleption	/	/	/	/
OTU686	Ascomycota	Dothideomycetes	Pleosporales	Pleosporaceae	Bipolaris	Generalist	/	/	/	Deleption	/	/	/	/
OTU415	Basidiomycota	Microbotryomycetes	Sporidiobolales	Sporidiobolaceae	Sporobolomyces	Generalist	Deleption	/	/	Deleption	/	/	/	/
OTU264	Ascomycota	Leotiomycetes	Thelebolales	Pseudeurotiaceae	Unidentified	Specialist	/	/	Deleption	Deleption	/	/	/	/
OTU535	Ascomycota	Sordariomycetes	Sordariales	Chaetomiaceae	Unidentified	Generalist	/	/	Deleption	Deleption	/	/	/	/
OTU532	Unidentified	Unidentified	Unidentified	Unidentified	Unidentified	Specialist	Deleption	Deleption	/	/	/	/	/	/
OTU5	Ascomycota	Sordariomycetes	Sordariales	Chaetomiaceae	Unidentified	Specialist	/	/	Deleption	Deleption	/	/	/	/
OTU136	Chytridiomycota	Unidentified	Unidentified	Unidentified	Unidentified	Opportunist	/	/	Deleption	Deleption	/	/	/	/
OTU170	Ascomycota	Sordariomycetes	Sordariales	Chaetomiaceae	Unidentified	Opportunist	Deleption	/	/	/	/	/	/	/
OTU70	Ascomycota	Dothideomycetes	Capnodiales	Cladosporiaceae	Cladosporium	Specialist	/	/	Deleption	Deleption	/	/	/	/
OTU286	Ascomycota	Leotiomycetes	Helotiales	Unidentified	Unidentified	Opportunist	/	/	Deleption	Deleption	/	/	/	/
OTU355	Unidentified	Unidentified	Unidentified	Unidentified	Unidentified	Specialist	Deleption	/	/	/	/	/	/	/
OTU657	Basidiomycota	Agaricomycetes	Agaricales	Bolbitiaceae	Conocybe	Specialist	/	Deleption	/	/	/	/	/	/
OTU486	Unidentified	Unidentified	Unidentified	Unidentified	Unidentified	Opportunist	/	/	/	Deleption	/	/	/	/
OTU525	Ascomycota	Pezizomycetes	Pezizales	Pyronemataceae	Scutellinia	Specialist	Deleption	Deleption	/	/	/	/	/	/
OTU639	Mucoromycota	Mucoromycetes	Mucorales	Rhizopodaceae	Rhizopus	Opportunist	Deleption	Deleption	/	/	/	/	/	/
OTU602	Basidiomycota	Tremellomycetes	Tremellales	Unidentified	Unidentified	Specialist	/	/	/	Deleption	/	/	/	/
OTU64	Ascomycota	Sordariomycetes	Hypocreales	Unidentified	Unidentified	Generalist	/	/	/	Deleption	/	/	/	/
OTU342	Chytridiomycota	Spizellomycetes	Spizellomycetales	Spizellomycetaceae	Spizellomyces	Generalist	/	/	Deleption	/	/	/	/	/
OTU102	Ascomycota	Leotiomycetes	Erysiphales	Erysiphaceae	Blumeria	Specialist	/	/	/	Deleption	/	/	/	/
OTU464	Ascomycota	Orbiliomycetes	Orbiliales	Unidentified	Unidentified	Generalist	Deleption	/	/	Deleption	/	/	/	/
OTU317	Ascomycota	Sordariomycetes	Hypocreales	Hypocreales_fam_Incertae_sedis	Unidentified	Generalist	/	/	/	Deleption	/	/	/	/
OTU600	Basidiomycota	Microbotryomycetes	Sporidiobolales	Sporidiobolaceae	Sporobolomyces	Generalist	Deleption	Deleption	Deleption	Deleption	/	/	/	/
OTU205	Ascomycota	Sordariomycetes	Glomerellales	Plectosphaerellaceae	Unidentified	Generalist	/	/	/	Deleption	/	/	/	/
OTU191	Glomeromycota	Glomeromycetes	Glomerales	Glomeraceae	Funneliformis	Specialist	/	/	Deleption	Deleption	/	/	/	/
OTU306	Ascomycota	Sordariomycetes	Hypocreales	Hypocreales_fam_Incertae_sedis	Unidentified	Opportunist	/	/	Deleption	Deleption	/	/	/	/
OTU242	Ascomycota	Orbiliomycetes	Orbiliales	Orbiliaceae	Arthrobotrys	Opportunist	/	/	/	Deleption	/	/	/	/
OTU147	Unidentified	Unidentified	Unidentified	Unidentified	Unidentified	Specialist	/	/	Deleption	Deleption	/	/	/	/
OTU515	Basidiomycota	Tremellomycetes	Filobasidiales	Filobasidiaceae	Filobasidium	Generalist	Deleption	Deleption	/	Deleption	/	/	/	/
OTU702	Unidentified	Unidentified	Unidentified	Unidentified	Unidentified	Opportunist	/	/	/	Deleption	/	/	/	/
OTU47	Ascomycota	Sordariomycetes	Glomerellales	Plectosphaerellaceae	Unidentified	Generalist	/	/	/	Deleption	/	/	/	/
OTU428	Ascomycota	Leotiomycetes	Erysiphales	Erysiphaceae	Blumeria	Specialist	/	/	/	Deleption	/	/	/	/
OTU558	Ascomycota	Sordariomycetes	Sordariales	Chaetomiaceae	Unidentified	Opportunist	/	Deleption	/	Deleption	/	/	/	/
OTU310	Ascomycota	Sordariomycetes	Sordariales	Chaetomiaceae	Unidentified	Opportunist	/	Deleption	/	/	/	/	/	/
OTU330	Basidiomycota	Tremellomycetes	Trichosporonales	Tetragoniomycetaceae	Unidentified	Opportunist	/	/	/	Deleption	/	/	/	/
OTU88	Ascomycota	Sordariomycetes	Sordariales	Chaetomiaceae	Dichotomopilus	Specialist	/	/	Deleption	Deleption	/	/	/	/
OTU334	Ascomycota	Sordariomycetes	Hypocreales	Stachybotryaceae	Unidentified	Generalist	Deleption	/	/	/	/	/	/	/
OTU25	Chytridiomycota	Spizellomycetes	Spizellomycetales	Unidentified	Unidentified	Opportunist	/	Deleption	/	/	/	/	/	/
OTU223	Basidiomycota	Microbotryomycetes	Sporidiobolales	Sporidiobolaceae	Sporobolomyces	Opportunist	/	/	Deleption	Deleption	/	/	/	/
OTU163	Ascomycota	Dothideomycetes	Capnodiales	Cladosporiaceae	Cladosporium	Specialist	Deleption	Deleption	Deleption	/	/	/	/	/
OTU721	Ascomycota	Sordariomycetes	Hypocreales	Nectriaceae	Fusarium	Generalist	/	/	/	Deleption	/	/	/	/
OTU711	Basidiomycota	Microbotryomycetes	Sporidiobolales	Sporidiobolaceae	Sporobolomyces	Generalist	/	/	/	Deleption	/	/	/	/
OTU479	Ascomycota	Sordariomycetes	Hypocreales	Bionectriaceae	Unidentified	Generalist	Deleption	/	Deleption	Deleption	/	/	/	/
OTU438	Ascomycota	Sordariomycetes	Hypocreales	Hypocreales_fam_Incertae_sedis	Emericellopsis	Generalist	/	/	Deleption	Deleption	/	/	/	/
OTU668	Basidiomycota	Agaricomycetes	Agaricales	Bolbitiaceae	Conocybe	Specialist	/	/	/	Deleption	/	/	/	/
OTU422	Ascomycota	Sordariomycetes	Hypocreales	Nectriaceae	Fusarium	Specialist	/	/	Deleption	Deleption	/	/	/	/
OTU165	Glomeromycota	Glomeromycetes	Diversisporales	Diversisporaceae	Diversispora	Opportunist	/	/	Deleption	Deleption	/	/	/	/
OTU650	Ascomycota	Sordariomycetes	Hypocreales	Nectriaceae	Fusarium	Opportunist	/	/	/	Deleption	/	/	/	/
OTU541	Unidentified	Unidentified	Unidentified	Unidentified	Unidentified	Generalist	/	Deleption	/	/	/	/	/	/
OTU300	Glomeromycota	Glomeromycetes	Diversisporales	Diversisporaceae	Diversispora	Opportunist	/	/	Deleption	Deleption	/	/	/	/
OTU90	Ascomycota	Eurotiomycetes	Chaetothyriales	Trichomeriaceae	Unidentified	Generalist	/	/	/	Deleption	/	/	/	/
OTU41	Ascomycota	Sordariomycetes	Unidentified	Unidentified	Unidentified	Specialist	/	/	/	Deleption	/	/	/	/
OTU440	Glomeromycota	Glomeromycetes	Diversisporales	Diversisporaceae	Unidentified	Opportunist	/	/	Deleption	Deleption	/	/	/	/
OTU506	Ascomycota	Pezizomycetes	Pezizales	Unidentified	Unidentified	Opportunist	/	/	/	Deleption	/	/	/	/
OTU333	Ascomycota	Sordariomycetes	Hypocreales	Bionectriaceae	Clonostachys	Opportunist	/	/	Deleption	Deleption	/	/	/	/
OTU150	Ascomycota	Leotiomycetes	Erysiphales	Erysiphaceae	Blumeria	Opportunist	/	/	Deleption	Deleption	/	/	/	/
OTU359	Basidiomycota	Agaricomycetes	Agaricales	Bolbitiaceae	Conocybe	Specialist	/	Deleption	/	/	/	/	/	/
